# Supplementary material for: Genome Sequencing-Based Mining and Characterization of a Novel Alginate Lyase from Vibrio alginolyticus S10 for Specific Production of Disaccharides
Source: Mar Drugs. 2023 Oct 27;21(11):564. doi: 10.3390/md21110564 (PMC10672080; doi:10.3390/md21110564)
Supplement: Supplementary file 1 [file marinedrugs-21-00564-s001.zip]

Archive with 1 entries (1 files):
- marinedrugs-2560855-supplementary.pdf
